# Supplementary material for: The celery genome sequence reveals sequential paleo‐polyploidizations, karyotype evolution and resistance gene reduction in apiales
Source: Plant Biotechnol J. 2020 Nov 18;19(4):731–44. doi: 10.1111/pbi.13499 (PMC8051603; doi:10.1111/pbi.13499)
Supplement: Supplementary file 2 — Table S1‐S52. Supplementary Tables 1‐52. [file PBI-19-731-s002.xlsx]

## Sheet: ST1
Supplementary Table 1. Statistics of sequencing data obtained by illumina Hiseq platform for celery genome survey.
Library name	Raw paired reads	Raw Base(bp)	Effective Rate(%)	Error Rate(%)	Q20(%)	Q30(%)	GC Content(%)
NDES00279_L3	332962395	99888718500	99.87	0.04	97.78	93.6	36.05
NDES00279_L2	136186979	40856093700	99.78	0.04	97.95	93.79	36.1
NDES00279_L1	135098063	40529418900	99.77	0.04	97.96	93.83	36.09

## Sheet: ST2
Supplementary Table 2. K-mer statistics of the genomic characteristics of celery obtained by genome survey analysis.
Kmer	Depth	n_kmer	Genome_size(M)	Revised Genome_size(M)	Heterozygous_rate(%)	Repeat_rate(%)
17	22	76458964258	3475.41	3453.78	0.2	87.1

## Sheet: ST3
Supplementary Table 3. Statistics of sequencing data of celery by Pacbio sequel platform.
Read_type	Read_base	Read_Number	Read_length(max)	Read_length(mean)	Read_length(N50)
Polymerase	270158444254	22782392	112136	11858	19218
Insertsize	227044958523	22782392	92325	9965	15799
Subreads	269851291971	29568608	92325	9126	15066

## Sheet: ST4
Supplementary Table 4. The summary of preliminary assembly of the celery genome.
Sample ID	Length		Number
	Contig**(bp)	Scaffold (bp)	Contig**	Scaffold
Total	3323719648	3350710167	9253	4593
Max	5013388	23934634	-	-
Number>=2000	-	-	9091	4431
N50	845608	2528634	1198	377
N60	680301	2059974	1635	523
N70	524054	1613626	2190	705
N80	370880	1152180	2938	951
N90	203917	636090	4129	1335
** Contig after scaffolding

## Sheet: ST5
Supplementary Table 5. Statistics on the base content of the celery genome.
Bases	Number (bp)	% of genome
A	1069074138	31.91
T	1068737378	31.9
C	592825113	17.69
G	593083019	17.7
N	26990519	0.81
Total (bp)	3350710167	-
GC	1185908132	35.68
* GC content of the genome without N.

## Sheet: ST6
Supplementary Table 6. The read coverage statistics of the celery genome.
Type	Category	Percentage
Reads	Mapping rate (%)	99.71
Genome	Average sequencing depth	46.89
	Coverage (%)	98.75
	Coverage at least 4X (%)	98.2
	Coverage at least 10X (%)	97.57
	Coverage at least 20X (%)	95.94
(1) mapping rate: the ratio of reads to reads on the genome; (2) Average sequence depth: the average depth at which each base in the genome is covered by reads. (3) Coverage: The proportion of the genome covered by reads. (4) Coverage at least NX (%): The proportion of the genome covered by NX reads.

## Sheet: ST7
Supplementary Table 7. The SNP statistics of the celery genome.
Types	Number	Percentage (%)
All SNP	708883	0.022
Heterozygosis SNP	703866	0.0218
Homology SNP	5017	0.0002
All SNP: All SNPs in the genome, including Heterozygosis SNPs and Homology SNPs.

## Sheet: ST8
Supplementary Table 8. The summary of CEGMA assessment of the celery genome.
species	complete		complete + partial
	# Prots	%completeness	# Prots	%completeness
Apium graveolens(Celery)	234	94.35	237	95.56
(1) species: the name of the species;
(2) Complete: core gene > 70% assembled;
(3) Complete + partial: The case where the core gene is partially assembled;
(4) #Prots: The number of core genes assembled;
(5) %completeness: The proportion of the assembled core gene to the core gene library.

## Sheet: ST9
Supplementary Table 9. The summary of BUSCO assessment of the celery genome.
Species	BUSCO notation assessment results
Apium graveolens(Celery)	C:91.7%[S:84.2%,D:7.5%],F:2.1%,M:6.2%,n:1440
(1) Species: Species name. (2) BUSCO notation assessment results: BUSCO evaluation results C: Complete Single-Copy BUSCOs D: Complete Duplicated BUSCOs F: Fragmented BUSCOs M: Missing BUSCOs n: Total BUSCO groups searched

## Sheet: ST10
Supplementary Table 10. Statistics of celery genome sequencing data used for Hi-C obtained by illumina Hiseq platform.
Library name	Raw paired reads	Raw Base(bp)	Clean Base(bp)	Effective Rate(%)	Error Rate(%)	Q20(%)	Q30(%)	GC Content(%)
RHC01236_L7	464832579	139449773700	137292159000	98.45	0.03	95.82	90.86	36.88
RHC01237_L7	443783899	133135169700	130688789700	98.16	0.03	95.15	89.49	37
RHC01237_L8	192145655	57643696500	56460994800	97.95	0.03	96.19	91.22	36.92
RHC01236_L8	182257719	54677315700	53620659900	98.07	0.03	95.78	90.47	36.83
Total/Average	1283019852	384905955600	378062603400	98.1575	0.03	95.735	90.51	36.9075

[truncated: 42 more sheets: ST11, ST12, ST13, ST14, ST15, ST16, ST17, ST18, ST19, ST20, ST21, ST22, ST23, ST24, ST25, ST26, ST27, ST28, ST29, ST30 …]
